# Supplementary material for: Pretargeted Imaging beyond the Blood–Brain Barrier—Utopia or Feasible?
Source: Pharmaceuticals (Basel). 2022 Sep 27;15(10):1191. doi: 10.3390/ph15101191 (PMC9612205; doi:10.3390/ph15101191)
Supplement: Supplementary file 1 [file pharmaceuticals-15-01191-s001.zip]

Archive with 1 entries (1 files):
- pharmaceuticals-1842175-supplementary.pdf
